# Supplementary material for: Exploring the Influence of Chalcogens on Metalloporphyrins: A DFT Study
Source: Molecules. 2025 May 22;30(11):2254. doi: 10.3390/molecules30112254 (PMC12155939; doi:10.3390/molecules30112254)
Supplement: Supplementary file 1 [file molecules-30-02254-s001.zip]

Archive with 1 entries (1 files):
- molecules-3615863-supplementary.pdf
